# Supplementary material for: Development and validation of a nomogram to predict plastic bronchitis in children with refractory Mycoplasma pneumoniae pneumonia
Source: BMC Pulm Med. 2022 Jun 27;22:253. doi: 10.1186/s12890-022-02047-2 (PMC9235233; doi:10.1186/s12890-022-02047-2)
Supplement: Supplementary file 1 — Additional file 1. Program on R package. [file 12890_2022_2047_MOESM1_ESM.txt]

PROGRAM ON R PACKAGE

library(foreign)
library(rms)
library(corrplot)
library(car)
library(leaps)
library(caret)
library(glmnet)
library(tidyverse)
library(Hmisc)
library(pROC)
library(ggplot2)
library(riskRegression)
library(ResourceSelection)
library(ROCR)
library(rmda)

LASSO
mydata <-read.csv("xunlian1.csv")
table(mydata$PB)
str(mydata)
View(mydata)
x <- as.matrix(mydata[,2:26])
y <- mydata[,1]
lasso <- glmnet(x,y,family="binomial",alpha=1)
print(lasso)
plot(lasso,xvar="lambda",label=TRUE)
lasso.coef <- predict(lasso,s=0.07,type="coefficients")
lasso.coef
set.seed(25)
fitcv <- cv.glmnet(x,y,family='binomial',type.measure="deviance",nfolds = 10)
lasso.cv=cv.glmnet(x,y,nfolds = 10)
plot(fitcv)
fitcv$lambda.min
fitcv$lambda.1se
coef(fitcv,s="lambda.1se")


RCS
mydata <-read.csv("xunlian.csv")
names(mydata)
mydata <- as.data.frame(mydata)
attach(mydata)
mydata <-data.frame(PB,peak.body.temperature,N.,PLT,IL.6,LDH,pulmonary.atelectasis)
mydata$pulmonary.atelectasis <- as.factor(mydata$pulmonary.atelectasis)
dd <- datadist(peak.body.temperature,N.,PLT,IL.6,LDH,pulmonary.atelectasis)
options(datadist="dd")
fit <- lrm(PB ~ rcs(peak.body.temperature,3)+rcs(N.,3)+rcs(PLT,3)+rcs(IL.6,3)+rcs(LDH,3)+pulmonary.atelectasis,data=mydata)
an<-anova(fit)
an
print(fit)
ggplot(Predict(fit,peak.body.temperature,ref.zero=TRUE,fun=exp))
ggplot(Predict(fit,N.,ref.zero=TRUE,fun=exp))
ggplot(Predict(fit,PLT,ref.zero=TRUE,fun=exp))
ggplot(Predict(fit,IL.6,ref.zero=TRUE,fun=exp))
ggplot(Predict(fit,LDH,ref.zero=TRUE,fun=exp))


LOGISTIC ANALYSIS, NOMOGRAM, CALIBRATION CURVE, ROC CURVE, DCA CURVE
mydata <-read.csv("xunlian1.csv")
mydata <- as.data.frame(mydata)
head(mydata)
summary(mydata)
attach(mydata)
dd <- datadist(mydata)
options(datadist="dd")
fit1 <- lrm(PB~peak.body.temperature+pulmonary.atelectasis+N.+PLT+IL.6+LDH,data=mydata,x=T,y=T)
fit1
summary(fit1)
nom1 <- nomogram(fit1,fun=plogis,fun.at = c(.001,.01,.05,seq(.1,.9,by=0.1),.95,.99,.999),lp=F,funlabel = "PB probability")
plot(nom1)
vif(fit1)
call <- Score(list("fit"=fit1),formula=PB~1,method = "boot",B=1000,metrics=c("auc","brier"),plots=c("calibration","ROC"),data=mydata)
plot(call,xlim = c(0,1.0),ylim=c(0.,1.0),xlab="Predicted probability",ylab="Actual probability")

fit1 <- lrm(PB~peak.body.temperature+pulmonary.atelectasis+N.+PLT+IL.6+LDH,data=mydata,x=T,y=T)
fit2 <- lrm(PB~peak.body.temperature+pulmonary.atelectasis,data=mydata,x=T,y=T)
fit3 <- lrm(PB~N.+PLT+IL.6+LDH,data=mydata,x=T,y=T)
fit1
summary(fit1)
fit2
fit3
nom1 <- nomogram(fit1,fun=plogis,fun.at = c(.001,.01,.05,seq(.1,.9,by=0.1),.95,.99,.999),lp=F,funlabel = "PB probability")
plot(nom1)
call <- calibrate(fit1,method = "boot",B=1000)
call <- Score(list("fit"=fit1),formula=PB~1,method = "boot",B=1000,metrics=c("auc","brier"),plots=c("calibration","ROC"),data=mydata)
plot(call,xlim = c(0,1.0),ylim=c(0.,1.0),xlab="Predicted probability",ylab="Actual probability")
plotCalibration(call)
mydata$predvalue<- predict(fit1)
pred <- prediction(mydata$predvalue,mydata$PB)
perf <- performance(pred,"tpr","fpr")
roc(mydata$PB,mydata$pred,plot=TRUE,ci=TRUE,print.auc=TRUE)
roc1 <- roc(mydata$PB,mydata$pred)
mydata$predvalue<- predict(fit2)
pred <- prediction(mydata$predvalue,mydata$PB)
perf <- performance(pred,"tpr","fpr")
roc(mydata$PB,mydata$pred,plot=TRUE,ci=TRUE,print.auc=TRUE)
roc2 <- roc(mydata$PB,mydata$pred)
mydata$predvalue<- predict(fit3)
pred <- prediction(mydata$predvalue,mydata$PB)
perf <- performance(pred,"tpr","fpr")
roc(mydata$PB,mydata$pred,plot=TRUE,ci=TRUE,print.auc=TRUE)
roc3 <- roc(mydata$PB,mydata$pred)

fit1
summary(fit1)
fit2
summary(fit2)
fit3
summary(fit3)
model1<- decision_curve(PB~peak.body.temperature+pulmonary.atelectasis+N.+PLT+IL.6+LDH,data=mydata,family=binomial(link = 'logit'),thresholds=seq(0,1,by=0.01),confidence.intervals=0.95,study.design='case-control',population.prevalence=0.3)
model2<- decision_curve(PB~peak.body.temperature+pulmonary.atelectasis,data=mydata,family=binomial(link = 'logit'),thresholds=seq(0,1,by=0.01),confidence.intervals=0.95,study.design='case-control',population.prevalence=0.3)
model3<- decision_curve(PB~N.+PLT+IL.6+LDH,data=mydata,family=binomial(link = 'logit'),thresholds=seq(0,1,by=0.01),confidence.intervals=0.95,study.design='case-control',population.prevalence=0.3)
List<- list(model1,model2,model3)
plot_decision_curve(List,curve.names = c('model1','model2','model3'),cost.benefit.axis = FALSE,col=('green','red','blue'),confidence.intervals = FALSE,standardize = FALSE)
plot_decision_curve(simple,curve.names = c('simple2'),add=TRUE,cost.benefit.axis = FALSE,col=('red'),lty=c(2,1,1),lwd=c(2,2,3),confidence.intervals = FALSE,standardize = FALSE)
plot_decision_curve(simple,curve.names = c('simple3'),add=TRUE,cost.benefit.axis = FALSE,col=('blue'),lty=c(2,1,1),lwd=c(2,2,3),confidence.intervals = FALSE,standardize = FALSE)
